# Supplementary material for: Genetic analysis and gene mapping of a low stigma exposed mutant gene by high-throughput sequencing
Source: PLoS One. 2018 Jan 3;13(1):e0186942. doi: 10.1371/journal.pone.0186942 (PMC5751978; doi:10.1371/journal.pone.0186942)
Supplement: S1 Table — A: the mutant type genotype plants; B: the double crossover genotype plants; H: the single crossover genotype plants. (XLSX) [file pone.0186942.s001.xlsx]

## Sheet: Sheet1
S1 Table. Segregation of markers in F2 recessive mapping population.
Plant NO	InDel-1	RM6124	InDel-2	InDel-3	InDel-4	InDel-5	RM6868
1	A	A	A	A	A	H	B
2	A	A	A	A	A	A	A
3	A	A	A	A	A	A	A
4	A	A	A	A	A	A	A
5	B	H	H	A	A	A	A
6	A	A	A	A	A	A	A
7	A	A	A	A	A	A	A
8	A	A	A	A	A	A	A
9	A	A	A	A	A	A	A
10	H	A	A	A	A	A	A
11	A	A	A	A	A	A	A
12	A	A	A	A	A	A	A
13	A	A	A	A	A	A	A
14	A	A	A	A	A	A	A
15	A	A	A	A	A	A	A
16	A	A	A	A	A	H	H
17	A	A	A	A	A	A	A
18	A	A	A	A	A	A	A
19	H	A	A	A	A	A	A
20	A	A	A	A	A	A	A
21	A	A	A	A	A	A	A
22	A	A	A	A	A	A	A
23	A	A	A	A	A	A	A
24	A	A	A	A	A	A	A
25	A	A	A	A	A	A	A
26	A	A	A	A	A	A	A
27	A	A	A	A	A	A	A
28	A	A	A	A	A	A	A
29	A	A	A	A	A	A	A
30	H	H	A	A	A	A	A
31	A	A	A	A	A	A	A
32	A	A	A	A	A	A	A
33	A	A	A	A	A	A	A
34	A	A	A	A	A	A	A
35	A	A	A	A	A	A	A
36	A	A	A	A	A	A	A
37	H	A	A	A	A	A	A
38	A	A	A	A	A	A	A
39	A	A	A	A	A	A	A
40	A	A	A	A	A	A	A
41	A	A	A	A	A	A	A
42	A	A	A	A	A	A	A
43	A	A	A	A	A	A	A
44	A	A	A	A	A	A	A
45	A	A	A	A	A	A	A
46	A	A	A	A	A	A	A
47	A	A	A	A	A	A	A
48	A	A	A	A	A	A	A
49	A	A	A	A	A	A	A
50	A	A	A	A	A	A	A
51	A	A	A	A	A	A	A
52	A	A	A	A	A	A	A
53	A	A	A	A	A	A	A
54	A	A	A	A	A	A	A
55	A	A	A	A	A	A	A
56	A	A	A	A	A	A	A
57	A	A	A	A	A	A	A
58	H	A	A	A	A	A	A
59	A	A	A	A	A	A	A
60	A	A	A	A	A	A	A
61	A	A	A	A	A	A	A
62	A	A	A	A	A	A	A
63	A	A	A	A	A	A	A
64	A	A	A	A	A	A	H
65	A	A	A	A	A	A	H
66	A	A	A	A	A	A	A
67	A	A	A	A	A	A	A
68	A	A	A	A	A	A	A
69	A	A	A	A	A	A	A
70	A	A	A	A	A	A	A
71	A	A	A	A	A	A	A
72	A	A	A	A	A	A	A
73	A	A	A	A	A	A	A
74	A	A	A	A	A	A	A
75	A	A	A	A	A	A	A
76	A	A	A	A	A	A	A
77	A	A	A	A	A	A	A
78	A	A	A	A	A	A	A
79	A	A	A	A	A	A	A
80	A	A	A	A	A	A	A
81	B	H	A	A	A	A	A
82	A	A	A	A	A	A	A
83	A	A	A	A	A	A	A
84	A	A	A	A	A	A	A
85	H	A	A	A	A	A	A
86	A	A	A	A	A	A	A
87	A	A	A	A	A	A	A
88	A	A	A	A	A	A	A
89	A	A	A	A	A	A	A
90	A	A	A	A	A	A	A
91	A	A	A	A	A	A	A
92	A	A	A	A	A	A	A
93	A	A	A	A	A	A	A
94	A	A	A	A	A	A	A
95	A	A	A	A	A	A	A
96	A	A	A	A	A	A	A
97	A	A	A	A	A	A	A
98	A	A	A	A	A	A	A
99	A	A	A	A	A	A	A
100	A	A	A	A	A	A	A
101	A	A	A	A	A	A	A
102	A	A	A	A	A	A	A
103	A	A	A	A	A	A	A
104	A	A	A	A	A	A	A
105	A	A	A	A	A	A	A
106	A	A	A	A	A	A	A
107	H	A	A	A	A	A	A
108	A	A	A	A	A	A	A
109	A	A	A	A	A	A	A
110	A	A	A	A	A	A	A
111	A	A	A	A	A	A	A
112	A	A	A	A	H	H	H
113	A	A	A	A	A	A	A
114	A	A	A	A	A	A	A
115	A	A	A	A	A	A	H
116	A	A	A	A	A	A	A
117	A	A	A	A	A	A	A
118	A	A	A	A	A	A	A
119	A	A	A	A	A	A	A
120	A	A	A	A	A	A	A
121	A	A	A	A	A	A	A
122	A	A	A	A	A	A	A
123	A	A	A	A	A	A	A
124	A	A	A	A	A	A	A
125	A	A	A	A	A	A	A
126	H	A	A	A	A	A	A
127	A	A	A	A	A	A	A
128	A	A	A	A	A	A	A
129	A	A	A	A	A	A	A
130	A	A	A	A	A	A	A
131	A	A	A	A	A	A	A
132	A	A	A	A	A	A	A
133	A	A	A	A	A	A	A
134	A	A	A	A	A	A	A
135	A	A	A	A	A	A	A
136	A	A	A	A	A	A	A
137	A	A	A	A	A	A	A
138	A	A	A	A	A	A	A
139	A	A	A	A	A	H	B
140	A	A	A	A	A	A	A
141	A	A	A	A	A	A	A
142	A	A	A	A	A	A	A
143	A	A	A	A	A	A	A
144	H	A	A	A	A	A	A
145	A	A	A	A	A	A	A
146	A	A	A	A	A	A	A
147	H	A	A	A	A	A	A
148	A	A	A	A	A	A	A
149	A	A	A	A	A	A	A
150	A	A	A	A	A	A	A
151	A	A	A	A	A	A	A
152	A	A	A	A	A	A	A
153	A	A	A	A	A	A	A
154	B	H	A	A	A	A	A
155	A	A	A	A	A	A	A
156	A	A	A	A	A	A	A
157	A	A	A	A	A	A	A
158	A	A	A	A	A	A	A
159	A	A	A	A	A	A	A
160	A	A	A	A	A	A	A
161	H	A	A	A	A	A	A
162	A	A	A	A	A	A	A
163	A	A	A	A	A	A	A
164	A	A	A	A	A	A	A
165	A	A	A	A	A	A	A
166	A	A	A	A	A	A	A
167	A	A	A	A	A	A	A
168	H	A	A	A	A	A	A
169	A	A	A	A	A	A	A
170	A	A	A	A	A	A	A
171	A	A	A	A	A	A	A
172	A	A	A	A	A	A	A
173	A	A	A	A	A	A	A
174	A	A	A	A	A	A	A
175	A	A	A	A	A	A	A
176	A	A	A	A	A	A	A
177	A	A	A	A	A	A	A
178	A	A	A	A	A	A	A
179	H	A	A	A	A	A	A
180	A	A	A	A	A	A	A
181	A	A	A	A	A	A	A
182	A	A	A	A	A	A	A
183	A	A	A	A	A	A	A
184	A	A	A	A	A	A	A
185	A	A	A	A	A	A	A
186	H	A	A	A	A	A	A
187	A	A	A	A	A	A	A
188	A	A	A	A	A	A	A
189	A	A	A	A	A	A	H
190	A	A	A	A	A	A	A
191	A	A	A	A	A	A	A
192	A	A	A	A	A	A	A
193	A	A	A	A	A	A	A
194	A	A	A	A	A	A	A
195	A	A	A	A	A	A	A
196	A	A	A	A	A	A	A
197	A	A	A	A	A	A	H
198	A	A	A	A	A	A	A
199	A	A	A	A	A	A	A
200	A	A	A	A	A	A	A
201	A	A	A	A	A	A	A
202	A	A	A	A	A	A	A
203	A	A	A	A	A	A	A
204	A	A	A	A	A	A	A
205	A	A	A	A	A	A	A
206	A	A	A	A	A	A	A
207	A	A	A	A	A	A	A
208	A	A	A	A	A	A	A
209	A	A	A	A	A	A	A
210	A	A	A	A	A	A	A
211	A	A	A	A	A	A	A
212	A	A	A	A	A	A	A
213	A	A	A	A	A	A	A
214	A	A	A	A	A	A	A
215	A	A	A	A	A	A	A
216	A	A	A	A	A	A	A
217	A	A	A	A	A	A	A
218	A	A	A	A	A	A	A
219	A	A	A	A	A	A	A
220	A	A	A	A	A	A	A
221	A	A	A	A	A	A	A
222	A	A	A	A	A	A	A
223	A	A	A	A	A	A	H
224	A	A	A	A	A	A	A
225	A	A	A	A	A	A	A
226	A	A	A	A	A	A	A
227	A	A	A	A	A	A	A
228	A	A	A	A	A	A	A
229	A	A	A	A	H	H	H
230	A	A	A	A	A	A	A
231	A	A	A	A	A	A	A
232	A	A	A	A	A	A	A
233	A	A	A	A	A	A	A
234	A	A	A	A	A	A	A
235	A	A	A	A	A	A	A
236	A	A	A	A	A	A	A
237	A	A	A	A	A	A	A
238	A	A	A	A	A	A	A
239	A	A	A	A	A	A	A
240	A	A	A	A	A	A	A
241	A	A	A	A	A	A	A
242	A	A	A	A	A	A	A
243	A	A	A	A	A	A	A
244	A	A	A	A	A	A	H
245	A	A	A	A	A	A	A
246	A	A	A	A	A	A	A
247	H	A	A	A	A	A	A
248	H	A	A	A	A	A	A
249	A	A	A	A	A	A	A
250	A	A	A	A	A	A	A
251	A	A	A	A	A	A	A
252	A	A	A	A	A	A	A
253	A	A	A	A	A	A	A
254	A	A	A	A	A	A	A
255	A	A	A	A	A	A	A
256	A	A	A	A	A	A	A
257	A	A	A	A	A	A	A
258	H	A	A	A	A	A	A
259	A	A	A	A	A	A	A
260	A	A	A	A	A	A	A
261	A	A	A	A	A	A	A
262	A	A	A	A	A	A	A
263	A	A	A	A	A	A	A
264	A	A	A	A	A	A	A
265	A	A	A	A	A	A	A
266	A	A	A	A	A	A	A
267	A	A	A	A	A	A	A
268	A	A	A	A	A	A	A
269	B	H	A	A	A	A	A
270	A	A	A	A	A	A	A
271	A	A	A	A	A	A	A
272	A	A	A	A	A	A	A
273	A	A	A	A	A	A	A
274	A	A	A	A	A	A	A
275	A	A	A	A	A	A	A
276	A	A	A	A	A	A	A
277	A	A	A	A	A	A	A
278	A	A	A	A	A	A	A
279	A	A	A	A	A	A	A
280	A	A	A	A	A	A	A
281	A	A	A	A	A	A	A
282	A	A	A	A	A	A	A
283	A	A	A	A	A	A	H
284	A	A	A	A	A	A	A
285	A	A	A	A	A	A	A
286	A	A	A	A	A	A	A
287	A	A	A	A	A	A	A
288	A	A	A	A	A	A	A
289	A	A	A	A	A	A	A
290	A	A	A	A	A	A	A
291	A	A	A	A	A	A	A
292	H	A	A	A	A	A	A
293	A	A	A	A	A	A	A
294	A	A	A	A	A	A	A
295	A	A	A	A	A	A	A
296	A	A	A	A	A	A	A
297	A	A	A	A	A	A	A
298	A	A	A	A	A	A	A
299	A	A	A	A	A	A	A
300	A	A	A	A	A	A	H
301	A	A	A	A	A	A	A
302	H	H	A	A	A	A	A
303	A	A	A	A	A	A	A
304	A	A	A	A	A	A	A
305	A	A	A	A	A	A	A
306	A	A	A	A	A	A	A
307	A	A	A	A	A	A	H
308	A	A	A	A	A	A	A
309	A	A	A	A	A	A	A
310	H	A	A	A	A	A	A
311	A	A	A	A	A	A	A
312	A	A	A	A	A	A	A
313	A	A	A	A	A	A	A
314	A	A	A	A	A	A	A
315	A	A	A	A	A	A	A
316	A	A	A	A	A	A	A
317	A	A	A	A	A	A	A
318	A	A	A	A	A	A	A
319	A	A	A	A	A	H	H
320	A	A	A	A	A	A	A
321	A	A	A	A	A	A	A
322	A	A	A	A	A	A	A
323	A	A	A	A	A	A	A
324	A	A	A	A	A	A	A
325	A	A	A	A	A	A	A
326	A	A	A	A	A	A	A
327	A	A	A	A	A	A	A
328	A	A	A	A	A	A	A
329	A	A	A	A	A	A	A
330	A	A	A	A	A	A	A
331	A	A	A	A	A	A	A
332	A	A	A	A	A	A	A
333	H	H	A	A	A	A	A
334	A	A	A	A	A	A	A
335	A	A	A	A	A	A	A
336	A	A	A	A	A	A	A
337	A	A	A	A	A	A	A
338	A	A	A	A	A	A	H
339	H	H	A	A	A	A	A
340	A	A	A	A	A	H	H
341	A	A	A	A	A	A	A
342	A	A	A	A	A	A	A
343	A	A	A	A	A	A	A
344	A	A	A	A	A	A	A
345	A	A	A	A	A	A	A
346	A	A	A	A	A	A	A
347	A	A	A	A	A	A	A
348	A	A	A	A	A	A	A
349	A	A	A	A	A	A	A
350	A	A	A	A	A	A	A
351	A	A	A	A	A	A	A
352	A	A	A	A	A	A	A
353	A	A	A	A	A	A	A
354	A	A	A	A	A	A	A
355	A	A	A	A	A	A	A
356	A	A	A	A	A	A	A
357	H	A	A	A	A	A	A
358	A	A	A	A	A	A	A
359	A	A	A	A	A	A	A
360	A	A	A	A	A	A	A
361	A	A	A	A	A	A	A
362	A	A	A	A	A	A	A
363	A	A	A	A	A	A	H
364	A	A	A	A	A	A	A
365	A	A	A	A	A	A	A
366	A	A	A	A	A	A	A
367	A	A	A	A	A	A	A
368	H	A	A	A	A	A	A
369	A	A	A	A	A	A	A
370	A	A	A	A	A	A	A
371	A	A	A	A	A	A	A
372	A	A	A	A	A	A	A
373	A	A	A	A	A	A	A
374	A	A	A	A	A	A	A
375	A	A	A	A	A	A	A
376	A	A	A	A	A	A	A
377	A	A	A	A	A	A	A
378	A	A	A	A	A	A	A
379	A	A	A	A	A	A	A
380	A	A	A	A	A	A	A
381	A	A	A	A	A	A	A
382	A	A	A	A	A	A	A
383	A	A	A	A	A	A	A
384	A	A	A	A	A	A	A
385	A	A	A	A	A	A	A
386	A	A	A	A	A	A	A
387	A	A	A	A	A	A	A
388	A	A	A	A	A	A	A
389	A	A	A	A	A	A	H
390	A	A	A	A	A	A	A
391	A	A	A	A	A	A	A
392	A	A	A	A	A	A	A
393	A	A	A	A	A	A	A
394	A	A	A	A	A	A	A
395	A	A	A	A	A	A	A
396	A	A	A	A	A	A	A
397	A	A	A	A	A	A	A
398	A	A	A	A	A	A	A
399	A	A	A	A	A	A	A
400	A	A	A	A	A	A	A
401	A	A	A	A	A	A	H
402	A	A	A	A	A	A	A
403	A	A	A	A	A	A	A
404	A	A	A	A	A	A	A
405	A	A	A	A	A	A	A
406	A	A	A	A	A	A	A
407	A	A	A	A	A	A	H
408	A	A	A	A	A	A	A
409	A	A	A	A	A	A	A
410	A	A	A	A	A	A	A
411	A	A	A	A	A	A	A
412	H	H	A	A	A	A	A
413	A	A	A	A	A	A	A
414	A	A	A	A	A	A	A
415	A	A	A	A	A	A	A
416	H	H	A	A	A	A	A
417	A	A	A	A	A	A	A
418	A	A	A	A	A	A	A
419	A	A	A	A	A	A	H
420	A	A	A	A	A	A	A
421	A	A	A	A	A	A	A
422	A	A	A	A	A	A	A
423	A	A	A	A	A	A	A
424	A	A	A	A	A	A	A
425	A	A	A	A	A	A	A
426	A	A	A	A	A	H	B
427	A	A	A	A	A	A	A
428	A	A	A	A	A	A	A
429	A	A	A	A	A	A	A
430	A	A	A	A	A	A	A
431	A	A	A	A	A	A	A
432	A	A	A	A	A	A	A
433	A	A	A	A	A	A	H
434	A	A	A	A	A	A	A
435	A	A	A	A	A	A	A
436	A	A	A	A	A	A	A
437	A	A	A	A	A	A	A
438	A	A	A	A	A	A	A
439	A	A	A	A	A	A	A
440	A	A	A	A	A	A	A
441	A	A	A	A	A	A	A
442	A	A	A	A	A	A	H
443	A	A	A	A	A	A	A
444	A	A	A	A	A	A	A
445	A	A	A	A	A	A	A
446	A	A	A	A	A	A	A
447	A	A	A	A	A	A	A
448	A	A	A	A	A	A	A
449	A	A	A	A	A	A	A
450	A	A	A	A	A	A	A
451	A	A	A	A	A	A	A
452	H	H	A	A	A	A	A
453	A	A	A	A	A	A	A
454	A	A	A	A	A	A	A
455	A	A	A	A	A	A	A
456	A	A	A	A	A	A	A
457	A	A	A	A	A	A	A
458	A	A	A	A	A	A	A
459	A	A	A	A	A	A	A
460	A	A	A	A	A	A	A
461	A	A	A	A	A	A	H
462	A	A	A	A	A	A	A
463	A	A	A	A	A	A	A
464	A	A	A	A	A	A	A
Note: A: the mutant type genotype plants; B: the double crossover genotype plants; H: the single crossover genotype plants
